# Supplementary material for: ﻿Systematic notes on three new Luthela (Mesothelae, Heptathelidae) spiders from China, with their descriptions
Source: Zookeys. 2023 May 2;1159:151–68. doi: 10.3897/zookeys.1159.90120 (PMC10208812; doi:10.3897/zookeys.1159.90120)
Supplement: XML Treatment for Luthela [file zookeys.1159.90120-treatment1.xml]

<!DOCTYPE tp:taxon-treatment
  PUBLIC "-//TaxonX//DTD Taxonomic Treatment Publishing DTD v0 20100105//EN" "tax-treatment-NSO.dtd">
<tp:taxon-treatment xmlns:tp="http://www.plazi.org/taxpub"><tp:treatment-meta><kwd-group><label>Taxon classification</label><kwd>
                <named-content content-type="kingdom">Animalia</named-content>
              </kwd><kwd>
                <named-content content-type="order">Araneae</named-content>
              </kwd><kwd>
                <named-content content-type="family">Heptathelidae</named-content>
              </kwd></kwd-group><mixed-citation publication-type="journal"><person-group><name><surname>Wei</surname><given-names>Mian</given-names></name><name><surname>Wang</surname><given-names>Shuqiao</given-names></name><name><surname>Lin</surname><given-names>Yucheng</given-names></name></person-group><article-title>﻿Systematic notes on three new <italic><tp:taxon-name><tp:taxon-name-part taxon-name-part-type="genus" reg="Luthela">Luthela</tp:taxon-name-part></tp:taxon-name></italic> (<tp:taxon-name><tp:taxon-name-part taxon-name-part-type="suborder">Mesothelae</tp:taxon-name-part></tp:taxon-name>, <tp:taxon-name><tp:taxon-name-part taxon-name-part-type="family">Heptathelidae</tp:taxon-name-part></tp:taxon-name>) spiders from China, with their descriptions</article-title><source>Zookeys</source><day>02</day><month>05</month><year>2023</year><volume>1159</volume><fpage>151</fpage><lpage>168</lpage><pub-id pub-id-type="doi">10.3897/zookeys.1159.90120</pub-id></mixed-citation></tp:treatment-meta><tp:nomenclature><label>﻿</label><tp:taxon-name>
              <object-id xmlns:xlink="http://www.w3.org/1999/xlink" content-type="arpha" xlink:type="simple">F379106C-26D4-52CF-A87E-27327931B90B</object-id>
              <tp:taxon-name-part taxon-name-part-type="genus" reg="Luthela">Luthela</tp:taxon-name-part>
            </tp:taxon-name><tp:taxon-authority>Xu &amp; Li, 2022: 134.</tp:taxon-authority></tp:nomenclature><tp:treatment-sec sec-type="type species" id="SECID0EYJAG"><title>Type species.</title><p><italic><tp:taxon-name><tp:taxon-name-part taxon-name-part-type="genus" reg="Luthela">Luthela</tp:taxon-name-part><tp:taxon-name-part taxon-name-part-type="species" reg="yiyuan">yiyuan</tp:taxon-name-part></tp:taxon-name></italic> Xu, Yu, Liu &amp; Li, 2022 by original designation, from Yiyuan <abbrev xmlns:xlink="http://www.w3.org/1999/xlink" xlink:title="conductor" id="ABBRID0EJKAG" xlink:type="simple">Co</abbrev>., Shandong Province, China.</p></tp:treatment-sec><tp:treatment-sec sec-type="diagnosis" id="SECID0ENKAG"><title>Diagnosis.</title><p>Males of <italic><tp:taxon-name><tp:taxon-name-part taxon-name-part-type="genus" reg="Luthela">Luthela</tp:taxon-name-part></tp:taxon-name></italic> differ from those of other heptathelid genera except <italic><tp:taxon-name><tp:taxon-name-part taxon-name-part-type="genus" reg="Songthela">Songthela</tp:taxon-name-part></tp:taxon-name></italic>, by the smooth conductor with one or two long spines (see <abbrev xmlns:xlink="http://www.w3.org/1999/xlink" xlink:title="apical spine of conductor" id="ABBRID0EBLAG" xlink:type="simple">ASC</abbrev> and <abbrev xmlns:xlink="http://www.w3.org/1999/xlink" xlink:title="basal spine of conductor" id="ABBRID0EFLAG" xlink:type="simple">BSC</abbrev> in Figs <xref ref-type="fig" rid="F3">3C</xref>, <xref ref-type="fig" rid="F4">4B</xref>, <xref ref-type="fig" rid="F5">5B</xref>, <xref ref-type="fig" rid="F6">6B</xref>), and they can be distinguished from the males of <italic><tp:taxon-name><tp:taxon-name-part taxon-name-part-type="genus" reg="Songthela">Songthela</tp:taxon-name-part></tp:taxon-name></italic> in having regular larger teeth on the contrategular margin (see <abbrev xmlns:xlink="http://www.w3.org/1999/xlink" xlink:title="contrategulum" id="ABBRID0EAMAG" xlink:type="simple">CT</abbrev> in Figs <xref ref-type="fig" rid="F3">3B</xref>, <xref ref-type="fig" rid="F3">3C</xref>, <xref ref-type="fig" rid="F4">4B</xref>, <xref ref-type="fig" rid="F5">5D</xref>, <xref ref-type="fig" rid="F6">6B</xref>, <xref ref-type="fig" rid="F6">6C</xref>). Females of <italic><tp:taxon-name><tp:taxon-name-part taxon-name-part-type="genus" reg="Luthela">Luthela</tp:taxon-name-part></tp:taxon-name></italic> can be recognized from those of other genera by the middle pair of the receptacular clusters being situated at the anterior margin of the bursa copulatrix and the lateral ones at the dorsolateral position of the bursa copulatrix (Fig. <xref ref-type="fig" rid="F3">3H</xref>, <xref ref-type="fig" rid="F5">5F</xref>, <xref ref-type="fig" rid="F5">5H</xref>, <xref ref-type="fig" rid="F6">6H</xref>).</p><fig id="F3" position="float" orientation="portrait"><object-id xmlns:xlink="http://www.w3.org/1999/xlink" content-type="doi" xlink:type="simple">10.3897/zookeys.1159.90120.figure3</object-id><object-id xmlns:xlink="http://www.w3.org/1999/xlink" content-type="arpha" xlink:type="simple">7D6AAA40-9CE5-5277-B8CE-E7BA0968FEC5</object-id><label>Figure 3.</label><caption><p>New species of <italic><tp:taxon-name><tp:taxon-name-part taxon-name-part-type="genus" reg="Luthela">Luthela</tp:taxon-name-part></tp:taxon-name></italic><bold>A, B, G</bold><italic><tp:taxon-name><tp:taxon-name-part taxon-name-part-type="genus" reg="Luthela">L.</tp:taxon-name-part><tp:taxon-name-part taxon-name-part-type="species" reg="asuka">asuka</tp:taxon-name-part></tp:taxon-name></italic> sp. nov. from Longquanyi District, Chengdu <bold>C, D, H, I</bold><italic><tp:taxon-name><tp:taxon-name-part taxon-name-part-type="genus" reg="Luthela">L.</tp:taxon-name-part><tp:taxon-name-part taxon-name-part-type="species" reg="beijing">beijing</tp:taxon-name-part></tp:taxon-name></italic> sp. nov. from Zizhuyuan Park, Beijing <bold>E, F</bold><italic><tp:taxon-name><tp:taxon-name-part taxon-name-part-type="genus" reg="Luthela">L.</tp:taxon-name-part><tp:taxon-name-part taxon-name-part-type="species" reg="kagami">kagami</tp:taxon-name-part></tp:taxon-name></italic> sp. nov. from Guihua Township, Pengzhou City <bold>A, C, E</bold> male habitus, dorsal view <bold>B, D, F</bold> female habitus, dorsal view <bold>G</bold> female haibitus, ventral view <bold>H</bold> living female, dorsal view <bold>I</bold> burrow, vertical section, with red arrow pointing to the spider. Photographs by Chao Wu (<bold>H, I</bold>). Scale bars: 5.00 mm.</p></caption><graphic xmlns:xlink="http://www.w3.org/1999/xlink" xlink:href="zookeys-1159-151_article-90120__-g003.jpg" position="float" orientation="portrait" xlink:type="simple" id="oo_844934.jpg"><uri content-type="original_file" xlink:type="simple">https://binary.pensoft.net/fig/844934</uri></graphic></fig></tp:treatment-sec><tp:treatment-sec sec-type="Composition" id="SECID0E1PAG"><title>Composition.</title><p><italic><tp:taxon-name><tp:taxon-name-part taxon-name-part-type="genus" reg="Luthela">Luthela</tp:taxon-name-part><tp:taxon-name-part taxon-name-part-type="species" reg="asuka">asuka</tp:taxon-name-part></tp:taxon-name></italic> Wei &amp; Lin, sp. nov. (♂♀, Sichuan), <italic><tp:taxon-name><tp:taxon-name-part taxon-name-part-type="genus" reg="Luthela">Luthela</tp:taxon-name-part><tp:taxon-name-part taxon-name-part-type="species" reg="badong">badong</tp:taxon-name-part></tp:taxon-name></italic><xref ref-type="bibr" rid="B22">Xu et al., 2022</xref> (♂♀, Hubei), <italic><tp:taxon-name><tp:taxon-name-part taxon-name-part-type="genus" reg="Luthela">L.</tp:taxon-name-part><tp:taxon-name-part taxon-name-part-type="species" reg="beijing">beijing</tp:taxon-name-part></tp:taxon-name></italic> Wei &amp; Lin, sp. nov. (♂♀, Beijing), <italic><tp:taxon-name><tp:taxon-name-part taxon-name-part-type="genus" reg="Luthela">L.</tp:taxon-name-part><tp:taxon-name-part taxon-name-part-type="species" reg="dengfeng">dengfeng</tp:taxon-name-part></tp:taxon-name></italic><xref ref-type="bibr" rid="B22">Xu et al., 2022</xref> (♂♀, Henan), <italic><tp:taxon-name><tp:taxon-name-part taxon-name-part-type="genus" reg="Luthela">L.</tp:taxon-name-part><tp:taxon-name-part taxon-name-part-type="species" reg="handan">handan</tp:taxon-name-part></tp:taxon-name></italic><xref ref-type="bibr" rid="B22">Xu et al., 2022</xref> (♂♀, Henan), <italic><tp:taxon-name><tp:taxon-name-part taxon-name-part-type="genus" reg="Luthela">Luthela</tp:taxon-name-part><tp:taxon-name-part taxon-name-part-type="species" reg="kagami">kagami</tp:taxon-name-part></tp:taxon-name></italic> Wei &amp; Lin, sp. nov. (♂♀, Sichuan), <italic><tp:taxon-name><tp:taxon-name-part taxon-name-part-type="genus" reg="Luthela">L.</tp:taxon-name-part><tp:taxon-name-part taxon-name-part-type="species" reg="luotianensis">luotianensis</tp:taxon-name-part></tp:taxon-name></italic> (Yin et al., 2002) (♀, Hubei), <italic><tp:taxon-name><tp:taxon-name-part taxon-name-part-type="genus" reg="Luthela">L.</tp:taxon-name-part><tp:taxon-name-part taxon-name-part-type="species" reg="schensiensis">schensiensis</tp:taxon-name-part></tp:taxon-name></italic> (Schenkel, 1953) (♂♀, Shaanxi), <italic><tp:taxon-name><tp:taxon-name-part taxon-name-part-type="genus" reg="Luthela">L.</tp:taxon-name-part><tp:taxon-name-part taxon-name-part-type="species" reg="taian">taian</tp:taxon-name-part></tp:taxon-name></italic><xref ref-type="bibr" rid="B22">Xu et al., 2022</xref> (♂♀, Shandong), <italic><tp:taxon-name><tp:taxon-name-part taxon-name-part-type="genus" reg="Luthela">L.</tp:taxon-name-part><tp:taxon-name-part taxon-name-part-type="species" reg="yiyuan">yiyuan</tp:taxon-name-part></tp:taxon-name></italic><xref ref-type="bibr" rid="B22">Xu et al., 2022</xref> (♂♀, Shandong), and <italic><tp:taxon-name><tp:taxon-name-part taxon-name-part-type="genus" reg="Luthela">L.</tp:taxon-name-part><tp:taxon-name-part taxon-name-part-type="species" reg="yuncheng">yuncheng</tp:taxon-name-part></tp:taxon-name></italic><xref ref-type="bibr" rid="B22">Xu et al., 2022</xref> (♂♀, Shanxi).</p></tp:treatment-sec><tp:treatment-sec sec-type="distribution" id="SECID0ERUAG"><title>Distribution.</title><p>Northern China, from the Yangtze River to the Yellow river basin.</p></tp:treatment-sec><tp:treatment-sec><!--Section generated to contain objects referenced in tp:taxon-treatment.--><fig id="F4" position="float" orientation="portrait"><object-id xmlns:xlink="http://www.w3.org/1999/xlink" content-type="doi" xlink:type="simple">10.3897/zookeys.1159.90120.figure4</object-id><object-id xmlns:xlink="http://www.w3.org/1999/xlink" content-type="arpha" xlink:type="simple">50674157-A20E-5488-80A5-7B9923A41286</object-id><label>Figure 4.</label><caption><p><italic><tp:taxon-name><tp:taxon-name-part taxon-name-part-type="genus" reg="Luthela">Luthela</tp:taxon-name-part><tp:taxon-name-part taxon-name-part-type="species" reg="asuka">asuka</tp:taxon-name-part></tp:taxon-name></italic> sp. nov. <bold>A</bold> male left palp bulb, prolateral view <bold>B</bold> male left palp bulb, ventral view <bold>C</bold> male left palp bulb, retrolateral view <bold>D</bold> left cymbium, ventral view <bold>E</bold> left palpal bulb, apical view <bold>F</bold> right palpal bulb, apical view <bold>G</bold> vulva, ventral view <bold>H</bold> vulva, dorsal view. Green arrows indicate small teeth on conductor. Scale bars: 0.50 mm.</p></caption><graphic xmlns:xlink="http://www.w3.org/1999/xlink" xlink:href="zookeys-1159-151_article-90120__-g004.jpg" position="float" orientation="portrait" xlink:type="simple" id="oo_844935.jpg"><uri content-type="original_file" xlink:type="simple">https://binary.pensoft.net/fig/844935</uri></graphic></fig><fig id="F5" position="float" orientation="portrait"><object-id xmlns:xlink="http://www.w3.org/1999/xlink" content-type="doi" xlink:type="simple">10.3897/zookeys.1159.90120.figure5</object-id><object-id xmlns:xlink="http://www.w3.org/1999/xlink" content-type="arpha" xlink:type="simple">CA716285-5963-5ED2-B2EA-3E6553983A59</object-id><label>Figure 5.</label><caption><p><italic><tp:taxon-name><tp:taxon-name-part taxon-name-part-type="genus" reg="Luthela">Luthela</tp:taxon-name-part><tp:taxon-name-part taxon-name-part-type="species" reg="beijing">beijing</tp:taxon-name-part></tp:taxon-name></italic> sp. nov., male holotype <bold>A</bold> left palp, prolateral view <bold>B</bold> left palp, ventral view <bold>C</bold> left palp, retrolateral view <bold>D</bold> right palpal bulb, ventral view <bold>E</bold> right palpal bulb, dorsal view <bold>F</bold> right palpal bulb, apical view. Green arrows in <bold>B, C</bold>, and <bold>F</bold> indicate small teeth on conductor. Scale bars: 0.50 mm.</p></caption><graphic xmlns:xlink="http://www.w3.org/1999/xlink" xlink:href="zookeys-1159-151_article-90120__-g005.jpg" position="float" orientation="portrait" xlink:type="simple" id="oo_844936.jpg"><uri content-type="original_file" xlink:type="simple">https://binary.pensoft.net/fig/844936</uri></graphic></fig><fig id="F6" position="float" orientation="portrait"><object-id xmlns:xlink="http://www.w3.org/1999/xlink" content-type="doi" xlink:type="simple">10.3897/zookeys.1159.90120.figure6</object-id><object-id xmlns:xlink="http://www.w3.org/1999/xlink" content-type="arpha" xlink:type="simple">E3D2FBE5-4042-5EF4-B3D8-A909312A37A3</object-id><label>Figure 6.</label><caption><p><italic><tp:taxon-name><tp:taxon-name-part taxon-name-part-type="genus" reg="Luthela">Luthela</tp:taxon-name-part><tp:taxon-name-part taxon-name-part-type="species" reg="beijing">beijing</tp:taxon-name-part></tp:taxon-name></italic> sp. nov. <bold>A–D</bold> left palpal bulb <bold>E–H</bold> female genitalia <bold>A, F, H</bold> dorsal view <bold>B, E, G</bold> ventral view <bold>C</bold> retrolateral view <bold>D</bold> apical view. Scale bars: 0.50 mm.</p></caption><graphic xmlns:xlink="http://www.w3.org/1999/xlink" xlink:href="zookeys-1159-151_article-90120__-g006.jpg" position="float" orientation="portrait" xlink:type="simple" id="oo_844937.jpg"><uri content-type="original_file" xlink:type="simple">https://binary.pensoft.net/fig/844937</uri></graphic></fig></tp:treatment-sec><ref-list><ref id="B22"><mixed-citation xmlns:xlink="http://www.w3.org/1999/xlink" xlink:type="simple"><person-group><name name-style="western"><surname>Xu</surname><given-names>X</given-names></name><name name-style="western"><surname>Yu</surname><given-names>L</given-names></name><name name-style="western"><surname>Liu</surname><given-names>F</given-names></name><name name-style="western"><surname>Li</surname><given-names>D</given-names></name></person-group> (<year>2022</year>) <article-title>Delimitation of the segmented trapdoor spider genus <italic><tp:taxon-name><tp:taxon-name-part taxon-name-part-type="genus">Luthela</tp:taxon-name-part></tp:taxon-name></italic> gen. nov., with comments on the genus <italic><tp:taxon-name><tp:taxon-name-part taxon-name-part-type="genus">Sinothela</tp:taxon-name-part></tp:taxon-name></italic> from northern China (<tp:taxon-name><tp:taxon-name-part taxon-name-part-type="order">Araneae</tp:taxon-name-part></tp:taxon-name>, <tp:taxon-name><tp:taxon-name-part taxon-name-part-type="suborder">Mesothelae</tp:taxon-name-part></tp:taxon-name>, <tp:taxon-name><tp:taxon-name-part taxon-name-part-type="family">Liphistiidae</tp:taxon-name-part></tp:taxon-name>).</article-title><source>Zootaxa</source><volume>5091</volume>(<issue>1</issue>): <fpage>131</fpage>–<lpage>154</lpage>. <ext-link xlink:type="simple" ext-link-type="doi" xlink:href="10.11646/zootaxa.5091.1.5">https://doi.org/10.11646/zootaxa.5091.1.5</ext-link></mixed-citation></ref></ref-list></tp:taxon-treatment>
