# Supplementary material for: ﻿Systematic notes on three new Luthela (Mesothelae, Heptathelidae) spiders from China, with their descriptions
Source: Zookeys. 2023 May 2;1159:151–68. doi: 10.3897/zookeys.1159.90120 (PMC10208812; doi:10.3897/zookeys.1159.90120)
Supplement: XML Treatment for Luthela asuka [file zookeys.1159.90120-treatment2.xml]

<!DOCTYPE tp:taxon-treatment
  PUBLIC "-//TaxonX//DTD Taxonomic Treatment Publishing DTD v0 20100105//EN" "tax-treatment-NSO.dtd">
<tp:taxon-treatment xmlns:tp="http://www.plazi.org/taxpub"><tp:treatment-meta><kwd-group><label>Taxon classification</label><kwd>
                <named-content content-type="kingdom">Animalia</named-content>
              </kwd><kwd>
                <named-content content-type="order">Araneae</named-content>
              </kwd><kwd>
                <named-content content-type="family">Heptathelidae</named-content>
              </kwd></kwd-group><mixed-citation publication-type="journal"><person-group><name><surname>Wei</surname><given-names>Mian</given-names></name><name><surname>Wang</surname><given-names>Shuqiao</given-names></name><name><surname>Lin</surname><given-names>Yucheng</given-names></name></person-group><article-title>﻿Systematic notes on three new <italic><tp:taxon-name><tp:taxon-name-part taxon-name-part-type="genus" reg="Luthela">Luthela</tp:taxon-name-part></tp:taxon-name></italic> (<tp:taxon-name><tp:taxon-name-part taxon-name-part-type="suborder">Mesothelae</tp:taxon-name-part></tp:taxon-name>, <tp:taxon-name><tp:taxon-name-part taxon-name-part-type="family">Heptathelidae</tp:taxon-name-part></tp:taxon-name>) spiders from China, with their descriptions</article-title><source>Zookeys</source><day>02</day><month>05</month><year>2023</year><volume>1159</volume><fpage>151</fpage><lpage>168</lpage><pub-id pub-id-type="doi">10.3897/zookeys.1159.90120</pub-id></mixed-citation></tp:treatment-meta><tp:nomenclature><label>﻿</label><tp:taxon-name>
              <object-id xmlns:xlink="http://www.w3.org/1999/xlink" content-type="arpha" xlink:type="simple">A92F27A4-AA61-5477-BDD0-879EAB711980</object-id>
              <tp:taxon-name-part taxon-name-part-type="genus" reg="Luthela">Luthela</tp:taxon-name-part>
              <tp:taxon-name-part taxon-name-part-type="species" reg="asuka">asuka</tp:taxon-name-part>
              <object-id xmlns:xlink="http://www.w3.org/1999/xlink" content-type="zoobank" xlink:type="simple">https://zoobank.org/917ACCF0-7506-496C-8C29-0CF53D0C710D</object-id>
            </tp:taxon-name><tp:taxon-authority>Wei &amp; Lin</tp:taxon-authority><tp:taxon-status xmlns:xlink="http://www.w3.org/1999/xlink" xlink:type="simple">sp. nov.</tp:taxon-status><xref ref-type="fig" rid="F3">Figs 3A, B, G</xref><xref ref-type="fig" rid="F4">, 4</xref></tp:nomenclature><tp:treatment-sec sec-type="type material" id="SECID0EIWAG"><title>Type material.</title><p><bold><italic>Holotype</italic></bold> ♂, <bold>China</bold>: Sichuan Province, Chengdu City, Longquanyi District, Longquan Mountain Forest Park, near Tiangong Temple, <named-content xmlns:xlink="http://www.w3.org/1999/xlink" content-type="dwc:verbatimCoordinates" xlink:type="simple"><named-content content-type="geo-json" specific-use="{&#34;type&#34;:&#34;Point&#34;,&#34;coordinates&#34;:[104.270900,30.530500]}" id="NCID0EYWAG" xlink:type="simple">30.5305°N, 104.2709°E</named-content></named-content>, 636 m elev., 8.X.2019, M. Wei and Y. Shen leg. <bold><italic>Paratypes</italic></bold> 1♀, <bold>China</bold>: Sichuan Province, Chengdu, Longquan District, Longquan Mountain Forest Park, near the expressway of Chengdu to Jianyang, <named-content xmlns:xlink="http://www.w3.org/1999/xlink" content-type="dwc:verbatimCoordinates" xlink:type="simple"><named-content content-type="geo-json" specific-use="{&#34;type&#34;:&#34;Point&#34;,&#34;coordinates&#34;:[104.301500,30.538100]}" id="NCID0EFXAG" xlink:type="simple">30.5381°N, 104.3015°E</named-content></named-content>, 740 m elev., 16.X.2022, S. Wang leg.; 1♀, <bold>China</bold>: Sichuan Province, Chengdu, Longquan District, Longquan Mountain Forest Park, near the expressway of Chengdu to Jianyang, <named-content xmlns:xlink="http://www.w3.org/1999/xlink" content-type="dwc:verbatimCoordinates" xlink:type="simple"><named-content content-type="geo-json" specific-use="{&#34;type&#34;:&#34;Point&#34;,&#34;coordinates&#34;:[104.301500,30.538100]}" id="NCID0EPXAG" xlink:type="simple">30.5381°N, 104.3015°E</named-content></named-content>, 740 m elev., 1.II.2023, S. Wang and M. Wei leg. Deposited in <named-content xmlns:xlink="http://www.w3.org/1999/xlink" content-type="dwc:institutional_code" xlink:title="Natural History Museum of Sichuan University in Chengdu" xlink:href="http://grbio.org/institution/sichuan-university" xlink:type="simple">NHMSU</named-content>.</p></tp:treatment-sec><tp:treatment-sec sec-type="etymology" id="SECID0EYXAG"><title>Etymology.</title><p>The specific epithet is from “Asuka Langley Soryu”, a fictional character wearing a red combat suit from the animation “Evangelion” (by the Japanese creator Hideaki Anno), refers to the body color; noun (name) in apposition.</p></tp:treatment-sec><tp:treatment-sec sec-type="diagnosis" id="SECID0E4XAG"><title>Diagnosis.</title><p>Males can be distinguished from those of congeners, except <italic><tp:taxon-name><tp:taxon-name-part taxon-name-part-type="genus" reg="Luthela">L.</tp:taxon-name-part><tp:taxon-name-part taxon-name-part-type="species" reg="kagami">kagami</tp:taxon-name-part></tp:taxon-name></italic> Wei &amp; Lin, sp. nov., in lacking the <abbrev xmlns:xlink="http://www.w3.org/1999/xlink" xlink:title="basal spine of conductor" id="ABBRID0EOYAG" xlink:type="simple">BSC</abbrev> (Fig. <xref ref-type="fig" rid="F4">4A</xref>), contrary to other species (cf. <xref ref-type="bibr" rid="B22">Xu et al. 2022</xref>: figs 3B, 5E, 6B, 7E, 10B, 12B, 14D), and in having the contrategulum bearning relatively dense, smaller serrated teeth (Fig. <xref ref-type="fig" rid="F4">4B, E</xref>), rather than sparse and larger teeth in other species (cf. <xref ref-type="bibr" rid="B22">Xu et al. 2022</xref>: figs 3A, 5D, 6B, 7D, 10H, 12D, 14H). Males also differ from <italic><tp:taxon-name><tp:taxon-name-part taxon-name-part-type="genus" reg="Luthela">L.</tp:taxon-name-part><tp:taxon-name-part taxon-name-part-type="species" reg="kagami">kagami</tp:taxon-name-part></tp:taxon-name></italic> sp. nov. in having two nearly invisible lateral teeth on the middle portion of the conductor and the longer <abbrev xmlns:xlink="http://www.w3.org/1999/xlink" xlink:title="terminal apophysis of tegulum" id="ABBRID0ENZAG" xlink:type="simple">TA</abbrev> (Fig. <xref ref-type="fig" rid="F4">4A–C, E, F</xref>), rather than two relatively larger teeth and a shorter <abbrev xmlns:xlink="http://www.w3.org/1999/xlink" xlink:title="terminal apophysis of tegulum" id="ABBRID0EVZAG" xlink:type="simple">TA</abbrev> in the latter (Fig. <xref ref-type="fig" rid="F7">7B–D, F</xref>). Females differ from those of congeners in having the paired receptacular clusters situated at the relatively short genital stalks and in the relatively smaller size (Fig. <xref ref-type="fig" rid="F4">4G, H</xref>), rather than the long genital stalks and the larger size (cf. <xref ref-type="bibr" rid="B22">Xu et al. 2022</xref>: figs 4, 5H, I, 6H–M, 8, 9, 11, 13, 14H–M). Females differ from those of <italic><tp:taxon-name><tp:taxon-name-part taxon-name-part-type="genus" reg="Luthela">L.</tp:taxon-name-part><tp:taxon-name-part taxon-name-part-type="species" reg="kagami">kagami</tp:taxon-name-part></tp:taxon-name></italic> sp. nov. in having the receptacular clusters relatively separated and the lateral pair larger than the middle pair (Fig. <xref ref-type="fig" rid="F4">4G, H</xref>), rather than closer and nearly equal in size (Fig. <xref ref-type="fig" rid="F7">7G, H</xref>).</p><fig id="F4" position="float" orientation="portrait"><object-id xmlns:xlink="http://www.w3.org/1999/xlink" content-type="doi" xlink:type="simple">10.3897/zookeys.1159.90120.figure4</object-id><object-id xmlns:xlink="http://www.w3.org/1999/xlink" content-type="arpha" xlink:type="simple">50674157-A20E-5488-80A5-7B9923A41286</object-id><label>Figure 4.</label><caption><p><italic><tp:taxon-name><tp:taxon-name-part taxon-name-part-type="genus" reg="Luthela">Luthela</tp:taxon-name-part><tp:taxon-name-part taxon-name-part-type="species" reg="asuka">asuka</tp:taxon-name-part></tp:taxon-name></italic> sp. nov. <bold>A</bold> male left palp bulb, prolateral view <bold>B</bold> male left palp bulb, ventral view <bold>C</bold> male left palp bulb, retrolateral view <bold>D</bold> left cymbium, ventral view <bold>E</bold> left palpal bulb, apical view <bold>F</bold> right palpal bulb, apical view <bold>G</bold> vulva, ventral view <bold>H</bold> vulva, dorsal view. Green arrows indicate small teeth on conductor. Scale bars: 0.50 mm.</p></caption><graphic xmlns:xlink="http://www.w3.org/1999/xlink" xlink:href="zookeys-1159-151_article-90120__-g004.jpg" position="float" orientation="portrait" xlink:type="simple" id="oo_844935.jpg"><uri content-type="original_file" xlink:type="simple">https://binary.pensoft.net/fig/844935</uri></graphic></fig></tp:treatment-sec><tp:treatment-sec sec-type="description" id="SECID0EA3AG"><title>Description.</title><p><bold>Male</bold> (holotype) (Fig. <xref ref-type="fig" rid="F3">3A</xref>). Carapace red; cervical and radial groove distinct. Cephalic region moderately raised. Chelicerae robust; fang furrow with 11 promarginal teeth of variable size. Sternum longer than wide. Abdomen pale yellow, with 5 large dorsal and 2 small posterior tergites, 4 tapering setae near posteromargin of 5 large tergites, and 2 on the rest. Seven spinnerets. Measurements: body 12.06 long. Carapace 5.59 long, 5.09 wide. Abdomen 5.92 long, 4.51 wide. Sternum 2.49 long, 1.91 wide. <abbrev xmlns:xlink="http://www.w3.org/1999/xlink" xlink:title="anterior lateral eyes" id="ABBRID0EM3AG" xlink:type="simple">ALE</abbrev> &gt; <abbrev xmlns:xlink="http://www.w3.org/1999/xlink" xlink:title="posterior lateral eyes" id="ABBRID0EQ3AG" xlink:type="simple">PLE</abbrev> &gt; <abbrev xmlns:xlink="http://www.w3.org/1999/xlink" xlink:title="posterior median eyes" id="ABBRID0EU3AG" xlink:type="simple">PME</abbrev> &gt; <abbrev xmlns:xlink="http://www.w3.org/1999/xlink" xlink:title="anterior median eyes" id="ABBRID0EY3AG" xlink:type="simple">AME</abbrev>. Leg I 18.00 (4.90 + 5.58 + 4.66 + 2.86), leg II 18.08 (4.54 + 5.42 + 5.04 + 3.08), leg III 19.31 (4.20 + 5.41 + 5.87 + 3.83), leg IV 26.76 (6.21 + 7.70 + 8.10 + 4.76).</p><p><bold><italic>Palp</italic></bold> (Fig. <xref ref-type="fig" rid="F4">4A–F</xref>): prolateral paracymbium pale, weakly sclerotized, with numerous setae and spines at distal and retrolateral surface. Contrategular margin denticulate, with large teeth on proximal part and smaller but denser teeth on distal part. Marginal apophysis of tegulum serrated, with tapering terminal apophysis of tegulum, margin of dorsal extension of terminal apophysis with teeth varied in size and distance. Conductor smooth, fused to embolic base, with large apical spine and 2 tiny lateral spines on middle portion. Embolus with translucent, flat opening and several ribbed ridges distally.</p><p><bold>Female</bold> (one of paratypes) (Fig. <xref ref-type="fig" rid="F3">3B, G</xref>). Carapace red, with dark pattern; cervical and radial grooves distinct, with sparse spines. Cephalic region slightly elevated. Chelicerae more robust than male, fang furrow with 12 promarginal teeth of variable size, larger than male. Sternum longer than wide. Abdomen pale, with five large and five small tergites; chaetotaxy on tergites as in male. Seven spinnerets. Measurements: body 16.12 long. Carapace 7.02 long, 6.94 wide. Abdomen 8.93 long, 8.08 wide. Sternum 3.39 long, 1.86 wide. <abbrev xmlns:xlink="http://www.w3.org/1999/xlink" xlink:title="anterior lateral eyes" id="ABBRID0EP4AG" xlink:type="simple">ALE</abbrev> &gt; <abbrev xmlns:xlink="http://www.w3.org/1999/xlink" xlink:title="posterior lateral eyes" id="ABBRID0ET4AG" xlink:type="simple">PLE</abbrev> &gt; <abbrev xmlns:xlink="http://www.w3.org/1999/xlink" xlink:title="posterior median eyes" id="ABBRID0EX4AG" xlink:type="simple">PME</abbrev> &gt; <abbrev xmlns:xlink="http://www.w3.org/1999/xlink" xlink:title="anterior median eyes" id="ABBRID0E24AG" xlink:type="simple">AME</abbrev>. Leg I 14.84 (4.80 + 5.50 + 2.57 + 1.97), leg II 14.96 (4.59 + 4.66 + 3.32 + 2.39), leg III 14.70 (4.64 + 4.61 + 2.94 + 2.51), leg IV 22.24 (6.57 + 6.64 + 5.83 + 3.20).</p><p><bold><italic>Female genitalia</italic></bold> (Fig. <xref ref-type="fig" rid="F4">4G, H</xref>). Two pairs of receptacular clusters situated on short and thick stalks; lateral pair relatively larger than middle pair. Middle pair of receptacular clusters separated from each other, situated on anteromargin of bursa copulatrix; lateral receptacular clusters situated slightly dorsolaterally.</p></tp:treatment-sec><tp:treatment-sec sec-type="distribution" id="SECID0EK5AG"><title>Distribution.</title><p>Known only from the type locality (Fig. <xref ref-type="fig" rid="F8">8</xref>).</p></tp:treatment-sec><tp:treatment-sec><!--Section generated to contain objects referenced in tp:taxon-treatment.--><fig id="F3" position="float" orientation="portrait"><object-id xmlns:xlink="http://www.w3.org/1999/xlink" content-type="doi" xlink:type="simple">10.3897/zookeys.1159.90120.figure3</object-id><object-id xmlns:xlink="http://www.w3.org/1999/xlink" content-type="arpha" xlink:type="simple">7D6AAA40-9CE5-5277-B8CE-E7BA0968FEC5</object-id><label>Figure 3.</label><caption><p>New species of <italic><tp:taxon-name><tp:taxon-name-part taxon-name-part-type="genus" reg="Luthela">Luthela</tp:taxon-name-part></tp:taxon-name></italic><bold>A, B, G</bold><italic><tp:taxon-name><tp:taxon-name-part taxon-name-part-type="genus" reg="Luthela">L.</tp:taxon-name-part><tp:taxon-name-part taxon-name-part-type="species" reg="asuka">asuka</tp:taxon-name-part></tp:taxon-name></italic> sp. nov. from Longquanyi District, Chengdu <bold>C, D, H, I</bold><italic><tp:taxon-name><tp:taxon-name-part taxon-name-part-type="genus" reg="Luthela">L.</tp:taxon-name-part><tp:taxon-name-part taxon-name-part-type="species" reg="beijing">beijing</tp:taxon-name-part></tp:taxon-name></italic> sp. nov. from Zizhuyuan Park, Beijing <bold>E, F</bold><italic><tp:taxon-name><tp:taxon-name-part taxon-name-part-type="genus" reg="Luthela">L.</tp:taxon-name-part><tp:taxon-name-part taxon-name-part-type="species" reg="kagami">kagami</tp:taxon-name-part></tp:taxon-name></italic> sp. nov. from Guihua Township, Pengzhou City <bold>A, C, E</bold> male habitus, dorsal view <bold>B, D, F</bold> female habitus, dorsal view <bold>G</bold> female haibitus, ventral view <bold>H</bold> living female, dorsal view <bold>I</bold> burrow, vertical section, with red arrow pointing to the spider. Photographs by Chao Wu (<bold>H, I</bold>). Scale bars: 5.00 mm.</p></caption><graphic xmlns:xlink="http://www.w3.org/1999/xlink" xlink:href="zookeys-1159-151_article-90120__-g003.jpg" position="float" orientation="portrait" xlink:type="simple" id="oo_844934.jpg"><uri content-type="original_file" xlink:type="simple">https://binary.pensoft.net/fig/844934</uri></graphic></fig><fig id="F7" position="float" orientation="portrait"><object-id xmlns:xlink="http://www.w3.org/1999/xlink" content-type="doi" xlink:type="simple">10.3897/zookeys.1159.90120.figure7</object-id><object-id xmlns:xlink="http://www.w3.org/1999/xlink" content-type="arpha" xlink:type="simple">DEF677C7-F473-5F8E-991B-80458081C3E2</object-id><label>Figure 7.</label><caption><p><italic><tp:taxon-name><tp:taxon-name-part taxon-name-part-type="genus" reg="Luthela">Luthela</tp:taxon-name-part><tp:taxon-name-part taxon-name-part-type="species" reg="kagami">kagami</tp:taxon-name-part></tp:taxon-name></italic> sp. nov. <bold>A</bold> male left palp, prolateral view <bold>B</bold> male left palp, ventral view <bold>C</bold> male left palp, retrolateral view <bold>D</bold> right palpal bulb, ventral view <bold>E</bold> right palpal bulb, dorsal view <bold>F</bold> right palpal bulb, apical view <bold>G</bold> vulva, ventral view <bold>H</bold> vulva, dorsal view. Green arrows in <bold>B</bold> and <bold>F</bold> indicate small teeth on conductor. Scale bars: 0.50 mm.</p></caption><graphic xmlns:xlink="http://www.w3.org/1999/xlink" xlink:href="zookeys-1159-151_article-90120__-g007.jpg" position="float" orientation="portrait" xlink:type="simple" id="oo_844938.jpg"><uri content-type="original_file" xlink:type="simple">https://binary.pensoft.net/fig/844938</uri></graphic></fig><fig id="F8" position="float" orientation="portrait"><object-id xmlns:xlink="http://www.w3.org/1999/xlink" content-type="doi" xlink:type="simple">10.3897/zookeys.1159.90120.figure8</object-id><object-id xmlns:xlink="http://www.w3.org/1999/xlink" content-type="arpha" xlink:type="simple">1924EF41-48A6-592C-9D69-C8DC111E2ABD</object-id><label>Figure 8.</label><caption><p>Distribution records of 11 <italic><tp:taxon-name><tp:taxon-name-part taxon-name-part-type="genus" reg="Luthela">Luthela</tp:taxon-name-part></tp:taxon-name></italic> species. 1 = <italic><tp:taxon-name><tp:taxon-name-part taxon-name-part-type="genus" reg="Luthela">L.</tp:taxon-name-part><tp:taxon-name-part taxon-name-part-type="species" reg="asuka">asuka</tp:taxon-name-part></tp:taxon-name></italic> sp. nov., 2 = <italic><tp:taxon-name><tp:taxon-name-part taxon-name-part-type="genus" reg="Luthela">L.</tp:taxon-name-part><tp:taxon-name-part taxon-name-part-type="species" reg="badong">badong</tp:taxon-name-part></tp:taxon-name></italic>, 3 = <italic><tp:taxon-name><tp:taxon-name-part taxon-name-part-type="genus" reg="Luthela">L.</tp:taxon-name-part><tp:taxon-name-part taxon-name-part-type="species" reg="beijing">beijing</tp:taxon-name-part></tp:taxon-name></italic> sp. nov., 4 = <italic><tp:taxon-name><tp:taxon-name-part taxon-name-part-type="genus" reg="Luthela">L.</tp:taxon-name-part><tp:taxon-name-part taxon-name-part-type="species" reg="dengfeng">dengfeng</tp:taxon-name-part></tp:taxon-name></italic>, 5 = <italic><tp:taxon-name><tp:taxon-name-part taxon-name-part-type="genus" reg="Luthela">L.</tp:taxon-name-part><tp:taxon-name-part taxon-name-part-type="species" reg="handan">handan</tp:taxon-name-part></tp:taxon-name></italic>, 6 = <italic><tp:taxon-name><tp:taxon-name-part taxon-name-part-type="genus" reg="Luthela">L.</tp:taxon-name-part><tp:taxon-name-part taxon-name-part-type="species" reg="kagami">kagami</tp:taxon-name-part></tp:taxon-name></italic> sp. nov., 7 = <italic><tp:taxon-name><tp:taxon-name-part taxon-name-part-type="genus" reg="Luthela">L.</tp:taxon-name-part><tp:taxon-name-part taxon-name-part-type="species" reg="luotianensis">luotianensis</tp:taxon-name-part></tp:taxon-name></italic>, 8 = <italic><tp:taxon-name><tp:taxon-name-part taxon-name-part-type="genus" reg="Luthela">L.</tp:taxon-name-part><tp:taxon-name-part taxon-name-part-type="species" reg="schensiensis">schensiensis</tp:taxon-name-part></tp:taxon-name></italic>, 9 = <italic><tp:taxon-name><tp:taxon-name-part taxon-name-part-type="genus" reg="Luthela">L.</tp:taxon-name-part><tp:taxon-name-part taxon-name-part-type="species" reg="taian">taian</tp:taxon-name-part></tp:taxon-name></italic>, 10 = <italic><tp:taxon-name><tp:taxon-name-part taxon-name-part-type="genus" reg="Luthela">L.</tp:taxon-name-part><tp:taxon-name-part taxon-name-part-type="species" reg="yiyuan">yiyuan</tp:taxon-name-part></tp:taxon-name></italic>, 11 = <italic><tp:taxon-name><tp:taxon-name-part taxon-name-part-type="genus" reg="Luthela">L.</tp:taxon-name-part><tp:taxon-name-part taxon-name-part-type="species" reg="yuncheng">yuncheng</tp:taxon-name-part></tp:taxon-name></italic>.</p></caption><graphic xmlns:xlink="http://www.w3.org/1999/xlink" xlink:href="zookeys-1159-151_article-90120__-g008.jpg" position="float" orientation="portrait" xlink:type="simple" id="oo_844939.jpg"><uri content-type="original_file" xlink:type="simple">https://binary.pensoft.net/fig/844939</uri></graphic></fig></tp:treatment-sec><ref-list><ref id="B22"><mixed-citation xmlns:xlink="http://www.w3.org/1999/xlink" xlink:type="simple"><person-group><name name-style="western"><surname>Xu</surname><given-names>X</given-names></name><name name-style="western"><surname>Yu</surname><given-names>L</given-names></name><name name-style="western"><surname>Liu</surname><given-names>F</given-names></name><name name-style="western"><surname>Li</surname><given-names>D</given-names></name></person-group> (<year>2022</year>) <article-title>Delimitation of the segmented trapdoor spider genus <italic><tp:taxon-name><tp:taxon-name-part taxon-name-part-type="genus">Luthela</tp:taxon-name-part></tp:taxon-name></italic> gen. nov., with comments on the genus <italic><tp:taxon-name><tp:taxon-name-part taxon-name-part-type="genus">Sinothela</tp:taxon-name-part></tp:taxon-name></italic> from northern China (<tp:taxon-name><tp:taxon-name-part taxon-name-part-type="order">Araneae</tp:taxon-name-part></tp:taxon-name>, <tp:taxon-name><tp:taxon-name-part taxon-name-part-type="suborder">Mesothelae</tp:taxon-name-part></tp:taxon-name>, <tp:taxon-name><tp:taxon-name-part taxon-name-part-type="family">Liphistiidae</tp:taxon-name-part></tp:taxon-name>).</article-title><source>Zootaxa</source><volume>5091</volume>(<issue>1</issue>): <fpage>131</fpage>–<lpage>154</lpage>. <ext-link xlink:type="simple" ext-link-type="doi" xlink:href="10.11646/zootaxa.5091.1.5">https://doi.org/10.11646/zootaxa.5091.1.5</ext-link></mixed-citation></ref></ref-list></tp:taxon-treatment>
