# Supplementary material for: ﻿Systematic notes on three new Luthela (Mesothelae, Heptathelidae) spiders from China, with their descriptions
Source: Zookeys. 2023 May 2;1159:151–68. doi: 10.3897/zookeys.1159.90120 (PMC10208812; doi:10.3897/zookeys.1159.90120)
Supplement: XML Treatment for Luthela beijing [file zookeys.1159.90120-treatment3.xml]

<!DOCTYPE tp:taxon-treatment
  PUBLIC "-//TaxonX//DTD Taxonomic Treatment Publishing DTD v0 20100105//EN" "tax-treatment-NSO.dtd">
<tp:taxon-treatment xmlns:tp="http://www.plazi.org/taxpub"><tp:treatment-meta><kwd-group><label>Taxon classification</label><kwd>
                <named-content content-type="kingdom">Animalia</named-content>
              </kwd><kwd>
                <named-content content-type="order">Araneae</named-content>
              </kwd><kwd>
                <named-content content-type="family">Heptathelidae</named-content>
              </kwd></kwd-group><mixed-citation publication-type="journal"><person-group><name><surname>Wei</surname><given-names>Mian</given-names></name><name><surname>Wang</surname><given-names>Shuqiao</given-names></name><name><surname>Lin</surname><given-names>Yucheng</given-names></name></person-group><article-title>﻿Systematic notes on three new <italic><tp:taxon-name><tp:taxon-name-part taxon-name-part-type="genus" reg="Luthela">Luthela</tp:taxon-name-part></tp:taxon-name></italic> (<tp:taxon-name><tp:taxon-name-part taxon-name-part-type="suborder">Mesothelae</tp:taxon-name-part></tp:taxon-name>, <tp:taxon-name><tp:taxon-name-part taxon-name-part-type="family">Heptathelidae</tp:taxon-name-part></tp:taxon-name>) spiders from China, with their descriptions</article-title><source>Zookeys</source><day>02</day><month>05</month><year>2023</year><volume>1159</volume><fpage>151</fpage><lpage>168</lpage><pub-id pub-id-type="doi">10.3897/zookeys.1159.90120</pub-id></mixed-citation></tp:treatment-meta><tp:nomenclature><label>﻿</label><tp:taxon-name>
              <object-id xmlns:xlink="http://www.w3.org/1999/xlink" content-type="arpha" xlink:type="simple">A781EC6D-C102-5A69-9FAA-FA03D7CF480F</object-id>
              <tp:taxon-name-part taxon-name-part-type="genus" reg="Luthela">Luthela</tp:taxon-name-part>
              <tp:taxon-name-part taxon-name-part-type="species" reg="beijing">beijing</tp:taxon-name-part>
              <object-id xmlns:xlink="http://www.w3.org/1999/xlink" content-type="zoobank" xlink:type="simple">https://zoobank.org/AEB13509-6970-44FE-8CC9-40963F20B516</object-id>
            </tp:taxon-name><tp:taxon-authority>Wei &amp; Lin</tp:taxon-authority><tp:taxon-status xmlns:xlink="http://www.w3.org/1999/xlink" xlink:type="simple">sp. nov.</tp:taxon-status><xref ref-type="fig" rid="F3">Figs 3C, D, H, I</xref><xref ref-type="fig" rid="F5">, 5</xref><xref ref-type="fig" rid="F6">, 6</xref></tp:nomenclature><tp:treatment-sec sec-type="material" id="SECID0EKABG"><title>Material examined.</title><p><bold><italic>Holotype</italic></bold> ♂ and <bold><italic>paratypes</italic></bold> 1♂ 2♀, <bold>China</bold>: Beijing, Haidian District, near Baishi Bridge, Zizhuyuan Park, <named-content xmlns:xlink="http://www.w3.org/1999/xlink" content-type="dwc:verbatimCoordinates" xlink:type="simple"><named-content content-type="geo-json" specific-use="{&#34;type&#34;:&#34;Point&#34;,&#34;coordinates&#34;:[116.311000,39.939300]}" id="NCID0E4ABG" xlink:type="simple">39.9393°N, 116.3110°E</named-content></named-content>, 55 m elev., 15.VI.2022, H. Yang leg. Deposited in <named-content xmlns:xlink="http://www.w3.org/1999/xlink" content-type="dwc:institutional_code" xlink:title="Natural History Museum of Sichuan University in Chengdu" xlink:href="http://grbio.org/institution/sichuan-university" xlink:type="simple">NHMSU</named-content>.</p></tp:treatment-sec><tp:treatment-sec sec-type="etymology" id="SECID0EGBBG"><title>Etymology.</title><p>The specific epithet derives from the type locality; noun in apposition.</p></tp:treatment-sec><tp:treatment-sec sec-type="diagnosis" id="SECID0ELBBG"><title>Diagnosis.</title><p>Males of this new species can be recognized from those of other congeners, except <italic><tp:taxon-name><tp:taxon-name-part taxon-name-part-type="genus" reg="Luthela">L.</tp:taxon-name-part><tp:taxon-name-part taxon-name-part-type="species" reg="handan">handan</tp:taxon-name-part></tp:taxon-name></italic>, <italic><tp:taxon-name><tp:taxon-name-part taxon-name-part-type="genus" reg="Luthela">L.</tp:taxon-name-part><tp:taxon-name-part taxon-name-part-type="species" reg="schensiensis">schensiensis</tp:taxon-name-part></tp:taxon-name></italic>, <italic><tp:taxon-name><tp:taxon-name-part taxon-name-part-type="genus" reg="Luthela">L.</tp:taxon-name-part><tp:taxon-name-part taxon-name-part-type="species" reg="yiyuan">yiyuan</tp:taxon-name-part></tp:taxon-name></italic>, and <italic><tp:taxon-name><tp:taxon-name-part taxon-name-part-type="genus" reg="Luthela">L.</tp:taxon-name-part><tp:taxon-name-part taxon-name-part-type="species" reg="yuncheng">yuncheng</tp:taxon-name-part></tp:taxon-name></italic>, by the conductor having 2 spines of nearly equal length and by having a lateral tooth on the middle portion of conductor (Fig. <xref ref-type="fig" rid="F5">5B, F</xref>), rather than 2 spines in unequal length or lacking a lateral tooth on the conductor (cf. <xref ref-type="bibr" rid="B22">Xu et al. 2022</xref>: figs 5B, D, 6A, E, 12A, B, D). Males differ from those of <italic><tp:taxon-name><tp:taxon-name-part taxon-name-part-type="genus" reg="Luthela">L.</tp:taxon-name-part><tp:taxon-name-part taxon-name-part-type="species" reg="schensiensis">schensiensis</tp:taxon-name-part></tp:taxon-name></italic> and <italic><tp:taxon-name><tp:taxon-name-part taxon-name-part-type="genus" reg="Luthela">L.</tp:taxon-name-part><tp:taxon-name-part taxon-name-part-type="species" reg="yuncheng">yuncheng</tp:taxon-name-part></tp:taxon-name></italic> in having 6 or 7 large teeth on the contrategular (Figs <xref ref-type="fig" rid="F5">5F</xref>, <xref ref-type="fig" rid="F6">6A</xref>), rather than 7–10 in <italic><tp:taxon-name><tp:taxon-name-part taxon-name-part-type="genus" reg="Luthela">L.</tp:taxon-name-part><tp:taxon-name-part taxon-name-part-type="species" reg="schensiensis">schensiensis</tp:taxon-name-part></tp:taxon-name></italic> and 8 in <italic><tp:taxon-name><tp:taxon-name-part taxon-name-part-type="genus" reg="Luthela">L.</tp:taxon-name-part><tp:taxon-name-part taxon-name-part-type="species" reg="yuncheng">yuncheng</tp:taxon-name-part></tp:taxon-name></italic>. (cf. <xref ref-type="bibr" rid="B22">Xu et al. 2022</xref>: figs 10G, K, 14D). Males differ from those of <italic><tp:taxon-name><tp:taxon-name-part taxon-name-part-type="genus" reg="Luthela">L.</tp:taxon-name-part><tp:taxon-name-part taxon-name-part-type="species" reg="yiyuan">yiyuan</tp:taxon-name-part></tp:taxon-name></italic> by the margin of the contrategular having relatively longer teeth and the distal tooth bifurcated (Figs <xref ref-type="fig" rid="F5">5B</xref>, <xref ref-type="fig" rid="F6">6A, D</xref>), rather than shorter teeth on contrategular and the distal tooth with 3 serrations. (cf. <xref ref-type="bibr" rid="B22">Xu et al. 2022</xref>: fig. 3G, K). And males differ from those of <italic><tp:taxon-name><tp:taxon-name-part taxon-name-part-type="genus" reg="Luthela">L.</tp:taxon-name-part><tp:taxon-name-part taxon-name-part-type="species" reg="handan">handan</tp:taxon-name-part></tp:taxon-name></italic> in having the basal spine of conductor thinner and shorter and the promixal part of the margin of the marginal apophysis with a row of smaller teeth (Figs <xref ref-type="fig" rid="F5">5B, F</xref>, <xref ref-type="fig" rid="F6">6B, D</xref>), rather than with a thick, long basal spine on the conductor and the proximal margin of the marginal apophysis with 3 larger teeth. (cf. <xref ref-type="bibr" rid="B22">Xu et al. 2022</xref>: fig. 7E, G). Females can be distinguished from those of congeners in having the 2 paired receptacular clusters with longer genital stalks and the lateral pair equal to ca 2× size the middle ones (Fig. <xref ref-type="fig" rid="F6">6E–H</xref>), rather than shorter genital stalks and the lateral receptacular clusters greater than 3× or less than 2× the middle ones in size (cf. <xref ref-type="bibr" rid="B22">Xu et al. 2022</xref>: figs 4, 5H, I, 6H–M, 8, 9, 11, 13, 14).</p><fig id="F5" position="float" orientation="portrait"><object-id xmlns:xlink="http://www.w3.org/1999/xlink" content-type="doi" xlink:type="simple">10.3897/zookeys.1159.90120.figure5</object-id><object-id xmlns:xlink="http://www.w3.org/1999/xlink" content-type="arpha" xlink:type="simple">CA716285-5963-5ED2-B2EA-3E6553983A59</object-id><label>Figure 5.</label><caption><p><italic><tp:taxon-name><tp:taxon-name-part taxon-name-part-type="genus" reg="Luthela">Luthela</tp:taxon-name-part><tp:taxon-name-part taxon-name-part-type="species" reg="beijing">beijing</tp:taxon-name-part></tp:taxon-name></italic> sp. nov., male holotype <bold>A</bold> left palp, prolateral view <bold>B</bold> left palp, ventral view <bold>C</bold> left palp, retrolateral view <bold>D</bold> right palpal bulb, ventral view <bold>E</bold> right palpal bulb, dorsal view <bold>F</bold> right palpal bulb, apical view. Green arrows in <bold>B, C</bold>, and <bold>F</bold> indicate small teeth on conductor. Scale bars: 0.50 mm.</p></caption><graphic xmlns:xlink="http://www.w3.org/1999/xlink" xlink:href="zookeys-1159-151_article-90120__-g005.jpg" position="float" orientation="portrait" xlink:type="simple" id="oo_844936.jpg"><uri content-type="original_file" xlink:type="simple">https://binary.pensoft.net/fig/844936</uri></graphic></fig><fig id="F6" position="float" orientation="portrait"><object-id xmlns:xlink="http://www.w3.org/1999/xlink" content-type="doi" xlink:type="simple">10.3897/zookeys.1159.90120.figure6</object-id><object-id xmlns:xlink="http://www.w3.org/1999/xlink" content-type="arpha" xlink:type="simple">E3D2FBE5-4042-5EF4-B3D8-A909312A37A3</object-id><label>Figure 6.</label><caption><p><italic><tp:taxon-name><tp:taxon-name-part taxon-name-part-type="genus" reg="Luthela">Luthela</tp:taxon-name-part><tp:taxon-name-part taxon-name-part-type="species" reg="beijing">beijing</tp:taxon-name-part></tp:taxon-name></italic> sp. nov. <bold>A–D</bold> left palpal bulb <bold>E–H</bold> female genitalia <bold>A, F, H</bold> dorsal view <bold>B, E, G</bold> ventral view <bold>C</bold> retrolateral view <bold>D</bold> apical view. Scale bars: 0.50 mm.</p></caption><graphic xmlns:xlink="http://www.w3.org/1999/xlink" xlink:href="zookeys-1159-151_article-90120__-g006.jpg" position="float" orientation="portrait" xlink:type="simple" id="oo_844937.jpg"><uri content-type="original_file" xlink:type="simple">https://binary.pensoft.net/fig/844937</uri></graphic></fig></tp:treatment-sec><tp:treatment-sec sec-type="description" id="SECID0E6IBG"><title>Description.</title><p><bold>Male</bold> (holotype) (Fig. <xref ref-type="fig" rid="F3">3C</xref>). Carapace black in life; cervical and radial grooves distinct, with sparse spines. Cephalic region moderately raised. Chelicerae robust; fang furrow with 9 promarginal teeth of variable size. Sternum longer than wide. Abdomen pale, with short setae, with 4 large dorsal and 6 small posterior tergites. Four tapering setae near posteromargin of large tergites, 2 on the rest. Seven spinnerets. Measurements: body 14.89 long. Carapace 6.22 long, 5.38 wide. Abdomen 7.82 long, 4.08 wide. Sternum 2.99 long, 1.86 wide. <abbrev xmlns:xlink="http://www.w3.org/1999/xlink" xlink:title="anterior lateral eyes" id="ABBRID0ELJBG" xlink:type="simple">ALE</abbrev> &gt; <abbrev xmlns:xlink="http://www.w3.org/1999/xlink" xlink:title="posterior lateral eyes" id="ABBRID0EPJBG" xlink:type="simple">PLE</abbrev> &gt; <abbrev xmlns:xlink="http://www.w3.org/1999/xlink" xlink:title="posterior median eyes" id="ABBRID0ETJBG" xlink:type="simple">PME</abbrev> &gt; <abbrev xmlns:xlink="http://www.w3.org/1999/xlink" xlink:title="anterior median eyes" id="ABBRID0EXJBG" xlink:type="simple">AME</abbrev>. Leg I 17.62 (5.13 + 5.26 + 4.46 + 2.77), leg II 17.93 (5.26 + 5.49 + 4.36 + 2.82), leg III 19.34 (4.89 + 5.62 + 5.47 + 3.36), leg IV 25.27 (6.04 + 7.29 + 7.79 + 4.15).</p><p><bold><italic>Palp</italic></bold> (Figs <xref ref-type="fig" rid="F5">5A–F</xref>, <xref ref-type="fig" rid="F6">6A–D</xref>): prolateral paracymbium pale, weakly sclerotized; distal and retrolateral sides with numerous setae and spines. Contrategulum with denticulate margin, with 7 teeth, the fifth bifurcated, and only 4 large teeth visible in dorsal view. Posterior part of marginal apophysis of tegulum serrated, with regular, small denticles; terminal apophysis of tegulum relatively long, apex pointed in distal view, margin of dorsal extension of terminal apophysis with teeth nearly equal in size and distance. Conductor smooth, fused to embolic base, 2 long spines separated at a wide angle, a small tooth located between upper spines and lower spines of conductor. Embolus with translucent, flat opening, and several ribbed ridges distally.</p><p><bold>Female</bold> (one of paratypes) (Fig. <xref ref-type="fig" rid="F3">3D, H, I</xref>). Carapace red; cervical and radial grooves distinct, with sparse spines. Cephalic region slightly elevated. Chelicerae more robust than male; fang furrow with 10 promarginal teeth of variable size; larger than male. Sternum longer than wide. Abdomen pale, with 4 large and 6 small tergites; chaetotaxy on tergites as in male. Seven spinnerets. Measurements: body 18.12 long. Carapace 7.36 long, 7.29 wide. Abdomen 9.72 long, 7.28 wide. Sternum 3.62 long, 2.49 wide. <abbrev xmlns:xlink="http://www.w3.org/1999/xlink" xlink:title="anterior lateral eyes" id="ABBRID0ESKBG" xlink:type="simple">ALE</abbrev> &gt; <abbrev xmlns:xlink="http://www.w3.org/1999/xlink" xlink:title="posterior lateral eyes" id="ABBRID0EWKBG" xlink:type="simple">PLE</abbrev> &gt; <abbrev xmlns:xlink="http://www.w3.org/1999/xlink" xlink:title="posterior median eyes" id="ABBRID0E1KBG" xlink:type="simple">PME</abbrev> &gt; <abbrev xmlns:xlink="http://www.w3.org/1999/xlink" xlink:title="anterior median eyes" id="ABBRID0E5KBG" xlink:type="simple">AME</abbrev>. Leg I 15.63 (5.01 + 5.54 + 3.05 + 2.03), leg II 14.80 (4.90 + 4.72 + 3.08 + 2.10), leg III 16.22 (4.99 + 5.29 + 3.70 + 2.24), leg IV 23.23 (6.22 + 7.10 + 6.27 + 3.64).</p><p><bold><italic>Female genitalia</italic></bold> (Fig. <xref ref-type="fig" rid="F6">6E–H</xref>). Two pairs of receptacular clusters situated on stalks, middle pair of receptacular clusters separated from each other, on anteromargin of bursa copulatrix, distinctly smaller than lateral pair. Lateral receptacular clusters dorsolateral, stalks thick.</p></tp:treatment-sec><tp:treatment-sec sec-type="distribution" id="SECID0ENLBG"><title>Distribution.</title><p>Known only from the type locality (Fig. <xref ref-type="fig" rid="F8">8</xref>).</p></tp:treatment-sec><tp:treatment-sec><!--Section generated to contain objects referenced in tp:taxon-treatment.--><fig id="F3" position="float" orientation="portrait"><object-id xmlns:xlink="http://www.w3.org/1999/xlink" content-type="doi" xlink:type="simple">10.3897/zookeys.1159.90120.figure3</object-id><object-id xmlns:xlink="http://www.w3.org/1999/xlink" content-type="arpha" xlink:type="simple">7D6AAA40-9CE5-5277-B8CE-E7BA0968FEC5</object-id><label>Figure 3.</label><caption><p>New species of <italic><tp:taxon-name><tp:taxon-name-part taxon-name-part-type="genus" reg="Luthela">Luthela</tp:taxon-name-part></tp:taxon-name></italic><bold>A, B, G</bold><italic><tp:taxon-name><tp:taxon-name-part taxon-name-part-type="genus" reg="Luthela">L.</tp:taxon-name-part><tp:taxon-name-part taxon-name-part-type="species" reg="asuka">asuka</tp:taxon-name-part></tp:taxon-name></italic> sp. nov. from Longquanyi District, Chengdu <bold>C, D, H, I</bold><italic><tp:taxon-name><tp:taxon-name-part taxon-name-part-type="genus" reg="Luthela">L.</tp:taxon-name-part><tp:taxon-name-part taxon-name-part-type="species" reg="beijing">beijing</tp:taxon-name-part></tp:taxon-name></italic> sp. nov. from Zizhuyuan Park, Beijing <bold>E, F</bold><italic><tp:taxon-name><tp:taxon-name-part taxon-name-part-type="genus" reg="Luthela">L.</tp:taxon-name-part><tp:taxon-name-part taxon-name-part-type="species" reg="kagami">kagami</tp:taxon-name-part></tp:taxon-name></italic> sp. nov. from Guihua Township, Pengzhou City <bold>A, C, E</bold> male habitus, dorsal view <bold>B, D, F</bold> female habitus, dorsal view <bold>G</bold> female haibitus, ventral view <bold>H</bold> living female, dorsal view <bold>I</bold> burrow, vertical section, with red arrow pointing to the spider. Photographs by Chao Wu (<bold>H, I</bold>). Scale bars: 5.00 mm.</p></caption><graphic xmlns:xlink="http://www.w3.org/1999/xlink" xlink:href="zookeys-1159-151_article-90120__-g003.jpg" position="float" orientation="portrait" xlink:type="simple" id="oo_844934.jpg"><uri content-type="original_file" xlink:type="simple">https://binary.pensoft.net/fig/844934</uri></graphic></fig><fig id="F8" position="float" orientation="portrait"><object-id xmlns:xlink="http://www.w3.org/1999/xlink" content-type="doi" xlink:type="simple">10.3897/zookeys.1159.90120.figure8</object-id><object-id xmlns:xlink="http://www.w3.org/1999/xlink" content-type="arpha" xlink:type="simple">1924EF41-48A6-592C-9D69-C8DC111E2ABD</object-id><label>Figure 8.</label><caption><p>Distribution records of 11 <italic><tp:taxon-name><tp:taxon-name-part taxon-name-part-type="genus" reg="Luthela">Luthela</tp:taxon-name-part></tp:taxon-name></italic> species. 1 = <italic><tp:taxon-name><tp:taxon-name-part taxon-name-part-type="genus" reg="Luthela">L.</tp:taxon-name-part><tp:taxon-name-part taxon-name-part-type="species" reg="asuka">asuka</tp:taxon-name-part></tp:taxon-name></italic> sp. nov., 2 = <italic><tp:taxon-name><tp:taxon-name-part taxon-name-part-type="genus" reg="Luthela">L.</tp:taxon-name-part><tp:taxon-name-part taxon-name-part-type="species" reg="badong">badong</tp:taxon-name-part></tp:taxon-name></italic>, 3 = <italic><tp:taxon-name><tp:taxon-name-part taxon-name-part-type="genus" reg="Luthela">L.</tp:taxon-name-part><tp:taxon-name-part taxon-name-part-type="species" reg="beijing">beijing</tp:taxon-name-part></tp:taxon-name></italic> sp. nov., 4 = <italic><tp:taxon-name><tp:taxon-name-part taxon-name-part-type="genus" reg="Luthela">L.</tp:taxon-name-part><tp:taxon-name-part taxon-name-part-type="species" reg="dengfeng">dengfeng</tp:taxon-name-part></tp:taxon-name></italic>, 5 = <italic><tp:taxon-name><tp:taxon-name-part taxon-name-part-type="genus" reg="Luthela">L.</tp:taxon-name-part><tp:taxon-name-part taxon-name-part-type="species" reg="handan">handan</tp:taxon-name-part></tp:taxon-name></italic>, 6 = <italic><tp:taxon-name><tp:taxon-name-part taxon-name-part-type="genus" reg="Luthela">L.</tp:taxon-name-part><tp:taxon-name-part taxon-name-part-type="species" reg="kagami">kagami</tp:taxon-name-part></tp:taxon-name></italic> sp. nov., 7 = <italic><tp:taxon-name><tp:taxon-name-part taxon-name-part-type="genus" reg="Luthela">L.</tp:taxon-name-part><tp:taxon-name-part taxon-name-part-type="species" reg="luotianensis">luotianensis</tp:taxon-name-part></tp:taxon-name></italic>, 8 = <italic><tp:taxon-name><tp:taxon-name-part taxon-name-part-type="genus" reg="Luthela">L.</tp:taxon-name-part><tp:taxon-name-part taxon-name-part-type="species" reg="schensiensis">schensiensis</tp:taxon-name-part></tp:taxon-name></italic>, 9 = <italic><tp:taxon-name><tp:taxon-name-part taxon-name-part-type="genus" reg="Luthela">L.</tp:taxon-name-part><tp:taxon-name-part taxon-name-part-type="species" reg="taian">taian</tp:taxon-name-part></tp:taxon-name></italic>, 10 = <italic><tp:taxon-name><tp:taxon-name-part taxon-name-part-type="genus" reg="Luthela">L.</tp:taxon-name-part><tp:taxon-name-part taxon-name-part-type="species" reg="yiyuan">yiyuan</tp:taxon-name-part></tp:taxon-name></italic>, 11 = <italic><tp:taxon-name><tp:taxon-name-part taxon-name-part-type="genus" reg="Luthela">L.</tp:taxon-name-part><tp:taxon-name-part taxon-name-part-type="species" reg="yuncheng">yuncheng</tp:taxon-name-part></tp:taxon-name></italic>.</p></caption><graphic xmlns:xlink="http://www.w3.org/1999/xlink" xlink:href="zookeys-1159-151_article-90120__-g008.jpg" position="float" orientation="portrait" xlink:type="simple" id="oo_844939.jpg"><uri content-type="original_file" xlink:type="simple">https://binary.pensoft.net/fig/844939</uri></graphic></fig></tp:treatment-sec><ref-list><ref id="B22"><mixed-citation xmlns:xlink="http://www.w3.org/1999/xlink" xlink:type="simple"><person-group><name name-style="western"><surname>Xu</surname><given-names>X</given-names></name><name name-style="western"><surname>Yu</surname><given-names>L</given-names></name><name name-style="western"><surname>Liu</surname><given-names>F</given-names></name><name name-style="western"><surname>Li</surname><given-names>D</given-names></name></person-group> (<year>2022</year>) <article-title>Delimitation of the segmented trapdoor spider genus <italic><tp:taxon-name><tp:taxon-name-part taxon-name-part-type="genus">Luthela</tp:taxon-name-part></tp:taxon-name></italic> gen. nov., with comments on the genus <italic><tp:taxon-name><tp:taxon-name-part taxon-name-part-type="genus">Sinothela</tp:taxon-name-part></tp:taxon-name></italic> from northern China (<tp:taxon-name><tp:taxon-name-part taxon-name-part-type="order">Araneae</tp:taxon-name-part></tp:taxon-name>, <tp:taxon-name><tp:taxon-name-part taxon-name-part-type="suborder">Mesothelae</tp:taxon-name-part></tp:taxon-name>, <tp:taxon-name><tp:taxon-name-part taxon-name-part-type="family">Liphistiidae</tp:taxon-name-part></tp:taxon-name>).</article-title><source>Zootaxa</source><volume>5091</volume>(<issue>1</issue>): <fpage>131</fpage>–<lpage>154</lpage>. <ext-link xlink:type="simple" ext-link-type="doi" xlink:href="10.11646/zootaxa.5091.1.5">https://doi.org/10.11646/zootaxa.5091.1.5</ext-link></mixed-citation></ref></ref-list></tp:taxon-treatment>
