# Supplementary material for: ﻿Systematic notes on three new Luthela (Mesothelae, Heptathelidae) spiders from China, with their descriptions
Source: Zookeys. 2023 May 2;1159:151–68. doi: 10.3897/zookeys.1159.90120 (PMC10208812; doi:10.3897/zookeys.1159.90120)
Supplement: XML Treatment for Luthela kagami [file zookeys.1159.90120-treatment4.xml]

<!DOCTYPE tp:taxon-treatment
  PUBLIC "-//TaxonX//DTD Taxonomic Treatment Publishing DTD v0 20100105//EN" "tax-treatment-NSO.dtd">
<tp:taxon-treatment xmlns:tp="http://www.plazi.org/taxpub"><tp:treatment-meta><kwd-group><label>Taxon classification</label><kwd>
                <named-content content-type="kingdom">Animalia</named-content>
              </kwd><kwd>
                <named-content content-type="order">Araneae</named-content>
              </kwd><kwd>
                <named-content content-type="family">Heptathelidae</named-content>
              </kwd></kwd-group><mixed-citation publication-type="journal"><person-group><name><surname>Wei</surname><given-names>Mian</given-names></name><name><surname>Wang</surname><given-names>Shuqiao</given-names></name><name><surname>Lin</surname><given-names>Yucheng</given-names></name></person-group><article-title>﻿Systematic notes on three new <italic><tp:taxon-name><tp:taxon-name-part taxon-name-part-type="genus" reg="Luthela">Luthela</tp:taxon-name-part></tp:taxon-name></italic> (<tp:taxon-name><tp:taxon-name-part taxon-name-part-type="suborder">Mesothelae</tp:taxon-name-part></tp:taxon-name>, <tp:taxon-name><tp:taxon-name-part taxon-name-part-type="family">Heptathelidae</tp:taxon-name-part></tp:taxon-name>) spiders from China, with their descriptions</article-title><source>Zookeys</source><day>02</day><month>05</month><year>2023</year><volume>1159</volume><fpage>151</fpage><lpage>168</lpage><pub-id pub-id-type="doi">10.3897/zookeys.1159.90120</pub-id></mixed-citation></tp:treatment-meta><tp:nomenclature><label>﻿</label><tp:taxon-name>
              <object-id xmlns:xlink="http://www.w3.org/1999/xlink" content-type="arpha" xlink:type="simple">7A5E0130-6E2C-5F72-B68D-F50AD80BAB08</object-id>
              <tp:taxon-name-part taxon-name-part-type="genus" reg="Luthela">Luthela</tp:taxon-name-part>
              <tp:taxon-name-part taxon-name-part-type="species" reg="kagami">kagami</tp:taxon-name-part>
              <object-id xmlns:xlink="http://www.w3.org/1999/xlink" content-type="zoobank" xlink:type="simple">https://zoobank.org/20078EAE-3269-428C-8640-54398ACBC00F</object-id>
            </tp:taxon-name><tp:taxon-authority>Wei &amp; Lin</tp:taxon-authority><tp:taxon-status xmlns:xlink="http://www.w3.org/1999/xlink" xlink:type="simple">sp. nov.</tp:taxon-status><xref ref-type="fig" rid="F3">Figs 3E, F</xref><xref ref-type="fig" rid="F7">, 7</xref></tp:nomenclature><tp:treatment-sec sec-type="type material" id="SECID0EJNBG"><title>Type material.</title><p><bold><italic>Holotype</italic></bold> ♂, <bold>China</bold>: Sichuan Province, Pengzhou, Guihua County, <named-content xmlns:xlink="http://www.w3.org/1999/xlink" content-type="dwc:verbatimCoordinates" xlink:type="simple"><named-content content-type="geo-json" specific-use="{&#34;type&#34;:&#34;Point&#34;,&#34;coordinates&#34;:[103.810000,31.054800]}" id="NCID0EZNBG" xlink:type="simple">31.0548°N, 103.8100°E</named-content></named-content>, 664 m elev., 4.X.2021, Y. He leg.; <bold><italic>paratypes</italic></bold> 2♀, same data as holotype, 30.I.2023, S. Wang and M. Wei leg. Deposited in <named-content xmlns:xlink="http://www.w3.org/1999/xlink" content-type="dwc:institutional_code" xlink:title="Natural History Museum of Sichuan University in Chengdu" xlink:href="http://grbio.org/institution/sichuan-university" xlink:type="simple">NHMSU</named-content>.</p></tp:treatment-sec><tp:treatment-sec sec-type="etymology" id="SECID0EFOBG"><title>Etymology.</title><p>The specific epithet is from “Hiiragi Kagami”, a fictional character from the comic “Lucky Star” (written and illustrated by the Japanese cartoonist Yoshimizu Kagami) with haircut similar to “Asuka Langley Soryu” (see Etymology of <italic><tp:taxon-name><tp:taxon-name-part taxon-name-part-type="genus" reg="Luthela">Luthela</tp:taxon-name-part><tp:taxon-name-part taxon-name-part-type="species" reg="asuka">asuka</tp:taxon-name-part></tp:taxon-name></italic> sp. nov.); the name refers to the great similarity between these two new species; noun (name) in apposition.</p></tp:treatment-sec><tp:treatment-sec sec-type="diagnosis" id="SECID0EWOBG"><title>Diagnosis.</title><p>Males can be distinguished from those of other congeners, except <italic><tp:taxon-name><tp:taxon-name-part taxon-name-part-type="genus" reg="Luthela">L.</tp:taxon-name-part><tp:taxon-name-part taxon-name-part-type="species" reg="asuka">asuka</tp:taxon-name-part></tp:taxon-name></italic> sp. nov., in lacking <abbrev xmlns:xlink="http://www.w3.org/1999/xlink" xlink:title="basal spine of conductor" id="ABBRID0EHPBG" xlink:type="simple">BSC</abbrev> (Fig. <xref ref-type="fig" rid="F7">7A</xref>), in contrast to other species (cf. <xref ref-type="bibr" rid="B22">Xu et al. 2022</xref>: figs 3B, 5E, 6B, 7E, 10B, 12B, 14D), and in the contrategulum having relatively dense, smaller serrated teeth (Fig. <xref ref-type="fig" rid="F7">7B, F</xref>), rather sparse but larger teeth in other species (cf. <xref ref-type="bibr" rid="B22">Xu et al. 2022</xref>: figs 3A, 5D, 6B, 7D, 10H, 12D, 14H). Males differ from those of <italic><tp:taxon-name><tp:taxon-name-part taxon-name-part-type="genus" reg="Luthela">L.</tp:taxon-name-part><tp:taxon-name-part taxon-name-part-type="species" reg="asuka">asuka</tp:taxon-name-part></tp:taxon-name></italic> sp. nov. in having two relatively large teeth on the middle portion of conductor and a shorter <abbrev xmlns:xlink="http://www.w3.org/1999/xlink" xlink:title="terminal apophysis of tegulum" id="ABBRID0EGQBG" xlink:type="simple">TA</abbrev> (Fig. <xref ref-type="fig" rid="F7">7B–D, F</xref>), rather than with two tiny, nearly invisible teeth and a longer <abbrev xmlns:xlink="http://www.w3.org/1999/xlink" xlink:title="terminal apophysis of tegulum" id="ABBRID0EOQBG" xlink:type="simple">TA</abbrev> (Fig. <xref ref-type="fig" rid="F4">4A, B, E</xref>). Females differ from congeners, except <italic><tp:taxon-name><tp:taxon-name-part taxon-name-part-type="genus" reg="Luthela">L.</tp:taxon-name-part><tp:taxon-name-part taxon-name-part-type="species" reg="asuka">asuka</tp:taxon-name-part></tp:taxon-name></italic> sp. nov., in having the paired receptacular clusters with relatively short genital stalks and in their relatively smaller size (Fig. <xref ref-type="fig" rid="F7">7G, H</xref>), rather than long genital stalks and large size (cf. <xref ref-type="bibr" rid="B22">Xu et al. 2022</xref>: figs 4, 5H, I, 6H–M, 8, 9, 11, 13, 14H–M). Females can be distinguished from <italic><tp:taxon-name><tp:taxon-name-part taxon-name-part-type="genus" reg="Luthela">L.</tp:taxon-name-part><tp:taxon-name-part taxon-name-part-type="species" reg="asuka">asuka</tp:taxon-name-part></tp:taxon-name></italic> sp. nov. in having the receptacular clusters close and nearly equal in size (Fig. <xref ref-type="fig" rid="F7">7G, H</xref>), rather than separated and with the lateral pair larger than the middle pair (Fig. <xref ref-type="fig" rid="F4">4G, H</xref>).</p><fig id="F7" position="float" orientation="portrait"><object-id xmlns:xlink="http://www.w3.org/1999/xlink" content-type="doi" xlink:type="simple">10.3897/zookeys.1159.90120.figure7</object-id><object-id xmlns:xlink="http://www.w3.org/1999/xlink" content-type="arpha" xlink:type="simple">DEF677C7-F473-5F8E-991B-80458081C3E2</object-id><label>Figure 7.</label><caption><p><italic><tp:taxon-name><tp:taxon-name-part taxon-name-part-type="genus" reg="Luthela">Luthela</tp:taxon-name-part><tp:taxon-name-part taxon-name-part-type="species" reg="kagami">kagami</tp:taxon-name-part></tp:taxon-name></italic> sp. nov. <bold>A</bold> male left palp, prolateral view <bold>B</bold> male left palp, ventral view <bold>C</bold> male left palp, retrolateral view <bold>D</bold> right palpal bulb, ventral view <bold>E</bold> right palpal bulb, dorsal view <bold>F</bold> right palpal bulb, apical view <bold>G</bold> vulva, ventral view <bold>H</bold> vulva, dorsal view. Green arrows in <bold>B</bold> and <bold>F</bold> indicate small teeth on conductor. Scale bars: 0.50 mm.</p></caption><graphic xmlns:xlink="http://www.w3.org/1999/xlink" xlink:href="zookeys-1159-151_article-90120__-g007.jpg" position="float" orientation="portrait" xlink:type="simple" id="oo_844938.jpg"><uri content-type="original_file" xlink:type="simple">https://binary.pensoft.net/fig/844938</uri></graphic></fig></tp:treatment-sec><tp:treatment-sec sec-type="description" id="SECID0EITBG"><title>Description.</title><p><bold>Male</bold> (holotype) (Fig. <xref ref-type="fig" rid="F3">3E</xref>). Carapace red; cervical and radial grooves distinct. Cephalic region moderately raised. Chelicerae robust; fang furrow with 12 promarginal teeth of variable size. Sternum longer than wide. Abdomen pale yellow, with 5 large dorsal and 2 small posterior tergites, 4 tapering setae near posteromargin of 5 large tergites and 2 on the rest. Seven spinnerets. Measurements: body 11.27 long. Carapace 5.50 long, 4.97 wide. Abdomen 5.77 long, 4.28 wide. Sternum 2.41 long, 1.89 wide. <abbrev xmlns:xlink="http://www.w3.org/1999/xlink" xlink:title="anterior lateral eyes" id="ABBRID0EUTBG" xlink:type="simple">ALE</abbrev> &gt; <abbrev xmlns:xlink="http://www.w3.org/1999/xlink" xlink:title="posterior lateral eyes" id="ABBRID0EYTBG" xlink:type="simple">PLE</abbrev> &gt; <abbrev xmlns:xlink="http://www.w3.org/1999/xlink" xlink:title="posterior median eyes" id="ABBRID0E3TBG" xlink:type="simple">PME</abbrev> &gt; <abbrev xmlns:xlink="http://www.w3.org/1999/xlink" xlink:title="anterior median eyes" id="ABBRID0EAUBG" xlink:type="simple">AME</abbrev>. Leg I 17.84 (4.87 + 5.53 + 4.62 + 2.82), leg II 17.89 (4.50 + 5.37 + 4.97 + 3.05), leg III 19.19 (4.19 + 5.38 + 5.83 + 3.79), leg IV 26.62 (6.18 + 7.67 + 8.05 + 4.72).</p><p><bold><italic>Palp</italic></bold> (Fig. <xref ref-type="fig" rid="F7">7A–F</xref>): prolateral paracymbium pale, weakly sclerotized, with numerous setae and spines at distal and retrolateral sides. Contrategular margin denticulate, with large teeth on proximal part, and smaller but denser teeth distally. Marginal apophysis of tegulum serrated, with relatively short terminal apophysis of tegulum; margin of dorsal extension of terminal apophysis with teeth varied in size and distance. Conductor smooth, fused to embolic base, with large apical spine and 2 small lateral spines on middle portion. Embolus with translucent, flat opening and several ribbed ridges distally.</p><p><bold>Female</bold> (one of paratypes) (Fig. <xref ref-type="fig" rid="F3">3F</xref>). Carapace red, with dark pattern, cervical and radial grooves distinct, with sparse spines. Cephalic region slightly elevated. Chelicerae more robust than male, fang furrow with 12 promarginal teeth of variable size, larger than male. Sternum longer than wide. Abdomen pale, with 5 large and five 5 tergites; chaetotaxy on tergites as in male. Seven spinnerets. Measurements: body 15.74 long. Carapace 7.00 long, 6.93 wide. Abdomen 8.89 long, 8.21 wide. Sternum 3.24 long, 1.79 wide. <abbrev xmlns:xlink="http://www.w3.org/1999/xlink" xlink:title="anterior lateral eyes" id="ABBRID0EXUBG" xlink:type="simple">ALE</abbrev> &gt; <abbrev xmlns:xlink="http://www.w3.org/1999/xlink" xlink:title="posterior lateral eyes" id="ABBRID0E2UBG" xlink:type="simple">PLE</abbrev> &gt; <abbrev xmlns:xlink="http://www.w3.org/1999/xlink" xlink:title="posterior median eyes" id="ABBRID0E6UBG" xlink:type="simple">PME</abbrev> &gt; <abbrev xmlns:xlink="http://www.w3.org/1999/xlink" xlink:title="anterior median eyes" id="ABBRID0EDVBG" xlink:type="simple">AME</abbrev>. Leg I 14.70 (4.77 + 5.47 + 2.55 + 1.91), leg II 14.85 (4.57 + 4.63 + 3.30 + 2.35), leg III 14.61 (4.61 + 4.59 + 2.92 + 2.49), leg IV 22.15 (6.54 + 6.63 + 5.82 + 3.16).</p><p><bold><italic>Female genitalia</italic></bold> (Fig. <xref ref-type="fig" rid="F7">7G–H</xref>). Two pairs of receptacular clusters on short, thick stalks, close to each other, nearly equal in size. Middle pair of receptacular clusters separated from each other, on anteromargin of bursa copulatrix; lateral receptacular clusters set slightly dorsolaterally.</p></tp:treatment-sec><tp:treatment-sec sec-type="distribution" id="SECID0ESVBG"><title>Distribution.</title><p>Known only from the type locality (Fig. <xref ref-type="fig" rid="F8">8</xref>).</p><fig id="F8" position="float" orientation="portrait"><object-id xmlns:xlink="http://www.w3.org/1999/xlink" content-type="doi" xlink:type="simple">10.3897/zookeys.1159.90120.figure8</object-id><object-id xmlns:xlink="http://www.w3.org/1999/xlink" content-type="arpha" xlink:type="simple">1924EF41-48A6-592C-9D69-C8DC111E2ABD</object-id><label>Figure 8.</label><caption><p>Distribution records of 11 <italic><tp:taxon-name><tp:taxon-name-part taxon-name-part-type="genus" reg="Luthela">Luthela</tp:taxon-name-part></tp:taxon-name></italic> species. 1 = <italic><tp:taxon-name><tp:taxon-name-part taxon-name-part-type="genus" reg="Luthela">L.</tp:taxon-name-part><tp:taxon-name-part taxon-name-part-type="species" reg="asuka">asuka</tp:taxon-name-part></tp:taxon-name></italic> sp. nov., 2 = <italic><tp:taxon-name><tp:taxon-name-part taxon-name-part-type="genus" reg="Luthela">L.</tp:taxon-name-part><tp:taxon-name-part taxon-name-part-type="species" reg="badong">badong</tp:taxon-name-part></tp:taxon-name></italic>, 3 = <italic><tp:taxon-name><tp:taxon-name-part taxon-name-part-type="genus" reg="Luthela">L.</tp:taxon-name-part><tp:taxon-name-part taxon-name-part-type="species" reg="beijing">beijing</tp:taxon-name-part></tp:taxon-name></italic> sp. nov., 4 = <italic><tp:taxon-name><tp:taxon-name-part taxon-name-part-type="genus" reg="Luthela">L.</tp:taxon-name-part><tp:taxon-name-part taxon-name-part-type="species" reg="dengfeng">dengfeng</tp:taxon-name-part></tp:taxon-name></italic>, 5 = <italic><tp:taxon-name><tp:taxon-name-part taxon-name-part-type="genus" reg="Luthela">L.</tp:taxon-name-part><tp:taxon-name-part taxon-name-part-type="species" reg="handan">handan</tp:taxon-name-part></tp:taxon-name></italic>, 6 = <italic><tp:taxon-name><tp:taxon-name-part taxon-name-part-type="genus" reg="Luthela">L.</tp:taxon-name-part><tp:taxon-name-part taxon-name-part-type="species" reg="kagami">kagami</tp:taxon-name-part></tp:taxon-name></italic> sp. nov., 7 = <italic><tp:taxon-name><tp:taxon-name-part taxon-name-part-type="genus" reg="Luthela">L.</tp:taxon-name-part><tp:taxon-name-part taxon-name-part-type="species" reg="luotianensis">luotianensis</tp:taxon-name-part></tp:taxon-name></italic>, 8 = <italic><tp:taxon-name><tp:taxon-name-part taxon-name-part-type="genus" reg="Luthela">L.</tp:taxon-name-part><tp:taxon-name-part taxon-name-part-type="species" reg="schensiensis">schensiensis</tp:taxon-name-part></tp:taxon-name></italic>, 9 = <italic><tp:taxon-name><tp:taxon-name-part taxon-name-part-type="genus" reg="Luthela">L.</tp:taxon-name-part><tp:taxon-name-part taxon-name-part-type="species" reg="taian">taian</tp:taxon-name-part></tp:taxon-name></italic>, 10 = <italic><tp:taxon-name><tp:taxon-name-part taxon-name-part-type="genus" reg="Luthela">L.</tp:taxon-name-part><tp:taxon-name-part taxon-name-part-type="species" reg="yiyuan">yiyuan</tp:taxon-name-part></tp:taxon-name></italic>, 11 = <italic><tp:taxon-name><tp:taxon-name-part taxon-name-part-type="genus" reg="Luthela">L.</tp:taxon-name-part><tp:taxon-name-part taxon-name-part-type="species" reg="yuncheng">yuncheng</tp:taxon-name-part></tp:taxon-name></italic>.</p></caption><graphic xmlns:xlink="http://www.w3.org/1999/xlink" xlink:href="zookeys-1159-151_article-90120__-g008.jpg" position="float" orientation="portrait" xlink:type="simple" id="oo_844939.jpg"><uri content-type="original_file" xlink:type="simple">https://binary.pensoft.net/fig/844939</uri></graphic></fig></tp:treatment-sec><tp:treatment-sec><!--Section generated to contain objects referenced in tp:taxon-treatment.--><fig id="F3" position="float" orientation="portrait"><object-id xmlns:xlink="http://www.w3.org/1999/xlink" content-type="doi" xlink:type="simple">10.3897/zookeys.1159.90120.figure3</object-id><object-id xmlns:xlink="http://www.w3.org/1999/xlink" content-type="arpha" xlink:type="simple">7D6AAA40-9CE5-5277-B8CE-E7BA0968FEC5</object-id><label>Figure 3.</label><caption><p>New species of <italic><tp:taxon-name><tp:taxon-name-part taxon-name-part-type="genus" reg="Luthela">Luthela</tp:taxon-name-part></tp:taxon-name></italic><bold>A, B, G</bold><italic><tp:taxon-name><tp:taxon-name-part taxon-name-part-type="genus" reg="Luthela">L.</tp:taxon-name-part><tp:taxon-name-part taxon-name-part-type="species" reg="asuka">asuka</tp:taxon-name-part></tp:taxon-name></italic> sp. nov. from Longquanyi District, Chengdu <bold>C, D, H, I</bold><italic><tp:taxon-name><tp:taxon-name-part taxon-name-part-type="genus" reg="Luthela">L.</tp:taxon-name-part><tp:taxon-name-part taxon-name-part-type="species" reg="beijing">beijing</tp:taxon-name-part></tp:taxon-name></italic> sp. nov. from Zizhuyuan Park, Beijing <bold>E, F</bold><italic><tp:taxon-name><tp:taxon-name-part taxon-name-part-type="genus" reg="Luthela">L.</tp:taxon-name-part><tp:taxon-name-part taxon-name-part-type="species" reg="kagami">kagami</tp:taxon-name-part></tp:taxon-name></italic> sp. nov. from Guihua Township, Pengzhou City <bold>A, C, E</bold> male habitus, dorsal view <bold>B, D, F</bold> female habitus, dorsal view <bold>G</bold> female haibitus, ventral view <bold>H</bold> living female, dorsal view <bold>I</bold> burrow, vertical section, with red arrow pointing to the spider. Photographs by Chao Wu (<bold>H, I</bold>). Scale bars: 5.00 mm.</p></caption><graphic xmlns:xlink="http://www.w3.org/1999/xlink" xlink:href="zookeys-1159-151_article-90120__-g003.jpg" position="float" orientation="portrait" xlink:type="simple" id="oo_844934.jpg"><uri content-type="original_file" xlink:type="simple">https://binary.pensoft.net/fig/844934</uri></graphic></fig><fig id="F4" position="float" orientation="portrait"><object-id xmlns:xlink="http://www.w3.org/1999/xlink" content-type="doi" xlink:type="simple">10.3897/zookeys.1159.90120.figure4</object-id><object-id xmlns:xlink="http://www.w3.org/1999/xlink" content-type="arpha" xlink:type="simple">50674157-A20E-5488-80A5-7B9923A41286</object-id><label>Figure 4.</label><caption><p><italic><tp:taxon-name><tp:taxon-name-part taxon-name-part-type="genus" reg="Luthela">Luthela</tp:taxon-name-part><tp:taxon-name-part taxon-name-part-type="species" reg="asuka">asuka</tp:taxon-name-part></tp:taxon-name></italic> sp. nov. <bold>A</bold> male left palp bulb, prolateral view <bold>B</bold> male left palp bulb, ventral view <bold>C</bold> male left palp bulb, retrolateral view <bold>D</bold> left cymbium, ventral view <bold>E</bold> left palpal bulb, apical view <bold>F</bold> right palpal bulb, apical view <bold>G</bold> vulva, ventral view <bold>H</bold> vulva, dorsal view. Green arrows indicate small teeth on conductor. Scale bars: 0.50 mm.</p></caption><graphic xmlns:xlink="http://www.w3.org/1999/xlink" xlink:href="zookeys-1159-151_article-90120__-g004.jpg" position="float" orientation="portrait" xlink:type="simple" id="oo_844935.jpg"><uri content-type="original_file" xlink:type="simple">https://binary.pensoft.net/fig/844935</uri></graphic></fig></tp:treatment-sec><ref-list><ref id="B22"><mixed-citation xmlns:xlink="http://www.w3.org/1999/xlink" xlink:type="simple"><person-group><name name-style="western"><surname>Xu</surname><given-names>X</given-names></name><name name-style="western"><surname>Yu</surname><given-names>L</given-names></name><name name-style="western"><surname>Liu</surname><given-names>F</given-names></name><name name-style="western"><surname>Li</surname><given-names>D</given-names></name></person-group> (<year>2022</year>) <article-title>Delimitation of the segmented trapdoor spider genus <italic><tp:taxon-name><tp:taxon-name-part taxon-name-part-type="genus">Luthela</tp:taxon-name-part></tp:taxon-name></italic> gen. nov., with comments on the genus <italic><tp:taxon-name><tp:taxon-name-part taxon-name-part-type="genus">Sinothela</tp:taxon-name-part></tp:taxon-name></italic> from northern China (<tp:taxon-name><tp:taxon-name-part taxon-name-part-type="order">Araneae</tp:taxon-name-part></tp:taxon-name>, <tp:taxon-name><tp:taxon-name-part taxon-name-part-type="suborder">Mesothelae</tp:taxon-name-part></tp:taxon-name>, <tp:taxon-name><tp:taxon-name-part taxon-name-part-type="family">Liphistiidae</tp:taxon-name-part></tp:taxon-name>).</article-title><source>Zootaxa</source><volume>5091</volume>(<issue>1</issue>): <fpage>131</fpage>–<lpage>154</lpage>. <ext-link xlink:type="simple" ext-link-type="doi" xlink:href="10.11646/zootaxa.5091.1.5">https://doi.org/10.11646/zootaxa.5091.1.5</ext-link></mixed-citation></ref></ref-list></tp:taxon-treatment>
